# Supplementary material for: Attitudes and Response Capacities for Public Health Emergencies of Healthcare Workers in Primary Healthcare Institutions: A Cross-Sectional Investigation Conducted in Wuhan, China, in 2020
Source: Int J Environ Res Public Health. 2022 Sep 26;19(19):12204. doi: 10.3390/ijerph191912204 (PMC9564888; doi:10.3390/ijerph191912204)
Supplement: Supplementary file 1 [file ijerph-19-12204-s001.zip]

Archive with 1 entries (1 files):
- ijerph-1912011-supplementary.pdf
